# Supplementary material for: Human papillomavirus (HPV) genotype distribution in penile carcinoma: Association with clinic pathological factors
Source: PLoS One. 2018 Jun 27;13(6):e0199557. doi: 10.1371/journal.pone.0199557 (PMC6021089; doi:10.1371/journal.pone.0199557)
Supplement: S1 Database — (XLSX) [file pone.0199557.s001.xlsx]

## Sheet: Data base
ID	Age	Age2	Phy	Grade	Jackson	Tumorinv	Metast	Lymph	Recurr	Infilt	Lymphinv	Treat	Death	Hpv	Geno	Singmulthpv	Riskhpv	Time
1	63	1	1	0	0	1	0	0	0	1	0	2	0	0		77	0	16
2	82	1	1	1	1	0	1	1	0	0	0	1	0	0		77	0	64
3	71	1	1	1	0	1	0	0	0	1	0	1	0	0		77	0	13
4	64	1	1	0	0	0	0	0	0	1	0	1	0	0		77	0	13
5	88	1	1	1	0	0	1	1	0	2	0	1	0	0		77	0	13
6	44	0	1	1	0	1	1	1	0	1	0	1	0	0		77	0	63
7	73	1	1	0	0	0	0	0	0	99	0	1	0	0		77	0	1
8	79	1	1	0	0	1	1	1	0	1	0	1	1	0		77	0	72
9	68	1	0	1	0	1	0	0	0	2	0	1	0	0		77	0	12
10	63	1	1	1	0	1	1	1	1	1	0	1	0	0		77	0	27
11	65	1	99	0	0	0	0	0	0	1	99	3	0	1	HPV-16, 18	1	1	5
12	58	0	99	1	1	0	1	1	0	0	1	1	0	0		77	0	5
13	56	0	1	0	0	1	0	0	0	0	0	1	0	0		77	0	62
14	68	1	1	1	0	1	1	1	1	99	1	1	1	0		77	0	12
15	83	1	1	0	1	0	1	1	0	2	0	1	0	0		77	0	41
16	37	0	1	1	1	1	1	1	0	1	0	1	0	1	HPV-35	0	1	18
17	85	1	1	0	0	0	0	0	0	1	0	1	0	0		77	0	8
18	45	0	1	0	0	1	0	0	0	1	0	1	0	0		77	0	21
19	86	1	1	1	1	1	0	0	0	99	1	4	1	0		77	0	3
20	73	1	1	1	0	1	0	1	0	0	1	1	0	0		77	0	7
21	56	0	1	0	1	0	1	1	0	1	0	3	0	0		77	0	43
22	56	0	1	0	0	1	0	0	0	0	0	1	0	0		77	0	35
23	48	0	1	1	0	0	0	0	0	1	0	1	0	1	HPV-35	0	1	26
24	51	0	1	1	1	1	1	1	0	0	0	1	1	0		77	0	6
25	78	1	1	0	0	1	0	0	0	1	0	2	0	0		77	0	48
26	81	1	1	1	0	1	0	0	0	0	1	1	1	0		77	0	7
27	67	1	0	1	0	1	1	1	0	1	1	4	0	1	HPV-35	0	1	36
28	59	0	1	1	0	1	1	1	0	1	0	1	0	0		77	0	29
29	72	1	1	0	0	2	0	0	0	99	99	3	0	0		77	0	35
30	50	0	1	1	0	1	0	0	0	0	99	1	0	0		77	0	3
31	78	1	1	0	0	2	0	0	0	1	0	1	0	0		77	0	31
32	53	0	1	0	1	1	0	0	0	99	0	1	0	0		77	0	54
33	63	1	1	1	1	0	1	1	0	99	0	3	0	1	HPV-16, 70, 52	1	1	24
34	52	0	1	0	0	1	0	0	0	1	0	1	0	0		77	0	63
35	44	0	1	1	0	0	0	0	0	2	0	1	0	0		77	0	37
36	63	1	1	0	0	0	0	0	0	1	0	1	0	0		77	0	40
37	64	1	1	1	0	1	1	1	0	2	1	1	0	0		77	0	35
38	48	0	1	1	0	1	1	1	0	1	0	2	0	1	HPV-44	0	0	23
39	51	0	1	1	0	1	1	1	0	1	0	1	0	1	HPV-16	0	1	39
40	51	0	1	1	0	0	0	0	0	99	0	4	0	0		77	0	92
41	67	1	1	1	0	0	1	1	0	1	0	1	0	0		77	0	19
42	79	1	1	1	1	1	1	1	0	1	1	1	0	1	HPV-X	0	99	10
43	36	0	1	1	1	1	1	1	0	0	1	2	1	1	HPV-6, 16	1	1	6
44	68	1	1	1	1	1	1	1	1	1	0	4	1	0		77	0	9
45	75	1	1	0	0	1	0	0	0	2	0	2	0	1	HPV-16	0	1	12
46	46	0	1	1	0	1	0	0	0	1	0	1	0	0		77	0	14
47	81	1	1	0	0	1	0	0	0	1	0	1	1	0		77	0	17
48	84	1	1	0	0	0	0	0	0	2	0	1	0	0		77	0	15
49	39	0	1	1	1	1	1	1	0	0	0	4	1	0		77	0	10
50	46	0	1	1	1	1	1	1	0	0	1	1	0	1	HPV-18	0	1	23
51	47	0	1	1	0	1	0	0	0	1	0	1	1	0		77	0	40
52	66	1	1	1	0	2	0	0	0	0	0	1	0	0		77	0	3
53	36	0	1	0	0	0	0	1	0	0	0	1	0	0		77	0	54
54	90	1	1	1	1	1	1	1	0	99	1	2	1	0		77	0	14
55	75	1	1	1	0	0	0	0	0	1	0	1	0	0		77	0	12
56	87	1	1	0	0	99	0	0	0	99	99	3	0	0		77	0	67
57	55	0	99	1	0	0	1	1	1	99	0	1	0	1	HPV-16	0	1	13
58	74	1	1	1	0	1	1	1	1	1	0	1	1	0		77	0	14
59	40	0	1	1	0	1	0	0	0	1	99	1	0	1	HPV-51	0	1	0
60	93	1	1	0	0	1	0	0	0	0	0	2	0	0		77	0	30
61	75	1	99	0	0	0	0	0	0	1	0	1	0	0		77	0	12
62	59	0	1	0	0	1	1	1	0	0	0	1	1	0		77	0	13
63	56	0	1	0	0	1	0	0	0	1	0	1	0	1	HPV-X	0	99	19
64	30	0	1	1	0	1	0	0	0	0	0	1	0	1	HPV-54	0	0	23
65	61	1	1	1	0	0	0	0	0	1	0	1	0	0		77	0	28
66	56	0	1	0	1	1	0	0	0	1	0	1	1	0		77	0	3
67	28	0	1	1	0	1	1	1	0	1	0	1	0	0		77	0	21
68	54	0	1	1	0	1	0	0	0	0	0	1	1	1	HPV-18	0	1	41
69	49	0	1	1	0	0	1	1	0	1	0	1	0	0		77	0	16
70	49	0	1	0	0	1	0	0	0	0	0	1	0	0		77	0	29
71	70	1	1	0	0	0	0	0	0	0	0	1	0	0		77	0	65
72	34	0	1	0	0	0	1	1	0	0	0	1	0	0		77	0	21
73	36	0	1	0	0	1	0	0	0	1	1	1	0	0		77	0	24
74	67	1	1	0	0	0	0	0	0	1	0	1	0	0		77	0	4
75	63	1	0	1	0	0	1	1	0	99	99	3	0	1	HPV-X	0	99	24
76	53	0	1	0	0	0	0	0	0	0	0	1	0	0		77	0	7
77	56	0	1	0	0	0	0	0	0	0	0	3	0	0		77	0	30
78	45	0	1	1	0	1	0	0	0	2	99	1	0	0		77	0	31
79	30	0	1	1	0	0	0	0	0	99	99	3	0	0		77	0	29
80	65	1	1	0	0	0	0	0	0	0	0	1	0	0		77	0	26
81	54	0	1	0	0	0	0	0	0	0	0	1	0	0		77	0	32
82	41	0	1	0	0	1	1	1	0	0	1	1	1	0		77	0	25
83	42	0	1	0	0	0	0	0	0	1	0	1	0	1	HPV-16	0	1	22
84	50	0	0	1	1	1	1	1	0	1	0	1	1	0		77	0	1
85	85	1	1	0	99	0	0	0	0	0	0	1	0	0		77	0	36
86	47	0	1	1	1	1	0	0	0	1	0	2	0	0		77	0	31
87	61	1	1	1	0	1	0	0	0	1	0	1	0	0		77	0	14
88	51	0	99	1	0	0	0	0	0	0	0	1	0	0		77	0	7
89	65	1	1	1	0	0	0	0	0	1	0	1	0	0		77	0	10
90	73	1	1	0	0	0	0	0	0	2	0	1	0	0		77	0	50
91	43	0	99	0	99	0	0	0	0	0	0	1	0	0		77	0	6
92	73	1	99	0	0	2	0	0	0	99	99	1	0	0		77	0	10
93	46	0	1	1	0	0	0	0	0	2	99	3	0	0		77	0	24
94	76	1	1	0	0	0	0	0	0	99	99	1	0	0		77	0	26
95	83	1	0	0	0	0	0	0	0	0	0	1	0	1	HPV-16, 45	1	1	24
96	29	0	99	0	0	2	0	0	0	0	0	1	1	1	HPV-6	0	0	3
97	62	1	0	1	1	1	1	1	0	99	0	1	0	1	HPV-6	0	0	4
98	52	0	1	0	0	0	0	0	0	1	0	1	0	0		77	0	22
99	69	1	0	1	0	1	1	1	0	0	0	1	0	1	HPV-16	0	1	10
100	54	0	1	1	0	0	1	1	0	99	99	1	0	0		77	0	31
101	68	1	1	1	1	1	1	1	0	1	1	1	0	0		77	0	5
102	61	1	0	1	99	0	1	1	0	1	0	2	0	0		77	0	39
103	30	0	99	1	1	1	1	1	1	0	0	1	1	0		77	0	13
104	79	1	1	0	99	1	1	1	0	1	0	2	1	1	HPV-16	0	1	2
105	79	1	1	1	0	0	0	0	0	2	0	1	0	1	HPV-16	0	1	4
106	41	0	1	1	1	1	1	1	0	0	1	1	0	1	HPV-52	0	1	4
107	67	1	1	1	1	1	1	1	0	99	0	2	1	0		77	0	3
108	40	0	99	1	0	0	0	0	0	99	0	3	0	1	HPV-X	0	99	16
109	68	1	99	0	0	1	0	0	0	0	0	2	0	0		77	0	4
110	41	0	99	0	1	0	0	0	0	2	0	2	0	0		77	0	1
111	72	1	99	0	99	0	1	1	0	0	0	1	0	0		77	0	5
112	62	1	99	0	0	2	0	0	0	99	99	1	0	1	HPV-16	0	1	10
113	39	0	99	0	0	0	0	0	0	0	0	1	0	0		77	0	135
114	82	1	99	0	99	0	0	0	0	1	1	4	0	0		77	0	2
115	47	0	1	0	0	2	0	0	0	1	99	3	0	0		77	0	18
116	82	1	1	0	0	1	0	0	0	99	0	3	0	0		77	0	54
117	46	0	1	1	1	0	1	1	1	1	0	3	0	1	HPV-16	0	1	7
118	55	0	99	0	1	1	1	1	0	0	0	2	1	0		77	0	11
119	87	1	99	0	0	0	0	0	0	1	0	1	0	1	HPV-51	0	1	15
120	69	1	1	0	0	1	0	0	0	0	0	4	0	0		77	0	45
121	77	1	99	0	1	1	1	1	0	0	1	2	0	0		77	0	17
122	78	1	1	1	0	1	0	0	0	0	99	2	0	0		77	0	1
123	43	0	99	0	0	0	0	0	0	1	0	1	0	1	HPV-16	0	1	8
124	30	0	1	1	1	1	1	1	1	1	1	1	1	0		77	0	15
125	54	0	99	0	0	2	0	0	0	0	0	1	0	0		77	0	14
126	50	0	1	0	0	1	0	0	0	1	0	1	0	1	HPV-16	0	1	39
127	75	1	99	1	1	0	1	1	1	99	0	1	0	0		77	0	7
128	83	1	0	1	0	1	0	0	0	1	1	1	0	0		77	0	30
129	81	1	1	0	0	0	0	0	0	0	0	1	0	0		77	0	15
130	76	1	99	1	0	0	0	0	0	1	0	1	0	1	HPV-16	0	1	36
131	52	0	1	0	0	1	0	0	0	0	0	2	0	0		77	0	38
132	44	0	0	1	1	1	1	1	0	1	0	1	0	0		77	0	33
133	59	0	1	1	0	1	0	0	0	99	0	1	0	1	HPV-16	0	1	33
134	46	0	1	0	0	1	0	0	0	0	0	1	0	0		77	0	13
135	43	0	1	1	0	0	0	0	0	99	0	3	0	1	HPV-16	0	1	56
136	45	0	1	0	0	0	0	0	0	0	0	1	0	0		77	0	20
137	37	0	1	1	0	1	0	0	0	1	0	1	0	0		77	0	32
138	83	1	99	0	0	1	0	0	0	99	0	2	1	1	HPV-16	0	1	9
139	46	0	1	0	0	0	0	0	0	99	0	1	0	1	HPV-6	0	0	16
140	38	0	99	0	0	1	1	1	1	1	0	2	1	0		77	0	4
141	68	1	99	0	1	1	1	1	1	2	0	2	1	0		77	0	6
142	77	1	0	1	1	0	1	1	0	1	0	1	0	1	HPV-16	0	1	24
143	34	0	99	1	1	1	1	1	0	0	0	2	1	0		77	0	6
144	37	0	1	1	1	1	1	1	1	0	0	2	0	1	HPV-11	0	0	22
145	41	0	1	1	1	1	1	1	1	99	0	1	0	1	HPV-16	0	1	20
146	73	1	0	1	0	0	0	0	0	99	0	1	0	0		77	0	33
147	77	1	99	0	99	1	0	1	0	0	0	1	0	0		77	0	31
148	54	0	0	1	1	0	1	1	1	1	0	1	0	0		77	0	18
149	73	1	99	99	99	99	0	0	0	99	99	3	1	1	HPV-16	0	1	34
150	63	1	1	0	0	0	0	0	0	1	0	1	0	0		77	0	1
151	85	1	0	1	0	1	0	0	0	0	1	2	0	1	HPV-16	0	1	3
152	60	1	1	0	0	0	0	0	0	1	0	1	0	1	HPV-6	0	0	56
153	63	1	99	1	0	0	0	0	0	0	0	1	0	1	HPV-51	0	1	23
154	35	0	1	0	0	1	0	0	0	0	0	1	0	0		77	0	57
155	74	1	1	1	0	0	1	1	0	99	0	1	0	1	HPV-16	0	1	70
156	34	0	1	0	0	0	0	0	0	99	0	1	0	1	HPV-51,X	1	1	31
157	24	0	1	0	0	1	1	1	0	0	0	1	0	1	HPV-16	0	1	25
158	67	1	0	1	99	1	0	0	0	99	0	1	0	1	HPV-16	0	1	1
159	76	1	1	0	0	2	0	0	0	0	0	1	0	0		77	0	1
160	55	0	1	1	0	1	1	1	0	99	1	1	1	0		77	0	62
161	48	0	1	0	0	1	1	1	0	99	1	1	0	0		77	0	17
162	75	1	1	1	0	1	0	0	0	0	1	2	0	1	HPV-16,52	1	1	55
163	62	1	1	0	0	1	0	0	0	1	0	1	0	0		77	0	26
164	69	1	1	1	0	0	0	0	0	2	0	1	0	1	HPV-16	0	1	5
165	41	0	1	0	0	0	0	1	0	99	0	1	0	0		77	0	30
166	70	1	1	0	0	1	1	1	0	99	99	1	0	1	HPV-16	0	1	50
167	57	0	1	1	0	1	0	0	0	99	0	1	0	1	HPV-16	0	1	16
168	81	1	1	0	0	0	0	0	0	1	0	1	0	0		77	0	4
169	82	1	1	0	0	0	0	1	0	99	0	1	0	1	HPV-11,16	1	1	12
170	60	1	1	0	0	1	0	0	0	99	0	1	0	0		77	0	24
171	45	0	1	1	1	1	1	1	0	99	1	1	1	1	HPV-16	0	1	5
172	37	0	1	1	0	1	1	1	0	99	1	1	0	0		77	0	93
173	70	1	1	1	1	0	1	1	1	1	0	1	1	0		77	0	14
174	72	1	1	1	1	1	1	1	0	99	1	2	1	1	HPV-16	0	1	5
175	37	0	1	1	1	1	1	1	1	99	99	4	1	0		77	0	13
176	73	1	1	0	0	0	0	0	0	99	0	1	0	0		77	0	20
177	49	0	1	0	0	0	0	0	0	99	99	3	0	1	HPV-16	0	1	42
178	52	0	1	0	0	1	0	0	0	0	0	1	0	0		77	0	25
179	97	1	1	1	1	0	0	0	0	99	1	1	1	0		77	0	12
180	62	1	1	0	0	0	0	0	0	1	0	2	0	1	HPV-16	0	1	5
181	42	0	1	1	0	0	0	0	0	1	0	1	0	0		77	0	17
182	73	1	99	0	0	0	0	0	0	0	0	1	0	0		77	0	16
183	56	0	99	0	0	0	0	0	0	99	0	1	0	0		77	0	19

## Sheet: Variable dictionary
Variable Name	Type	Measure	Variable label	Code	Values	Missing
ID	numeric	scale	Identifition number
Age	numeric	scale	Age (years)
Age2	numeric	ordinal	Categorized age	0	< 60 years
				1	> 60 years
Phy	numeric	nominal	Phymosis	0	No	99
				1	Yes
Grade	numeric	ordinal	Tumor Grade	0	I	99
				1	II/III
Jackson	numeric	ordinal	Jackson Stage	0	0-III	99
				1	III-IV
Tumorinv	numeric	ordinal	Tumor Invasion	0	Superficial	99
				1	Deep
				2	In situ
Metast	numeric	nominal	Inguinal metastasis	0	No
				1	Yes
Lymph	numeric	scale	Inguinal lymphadenectomy	0	No
				1	Yes
Recurr	numeric	nominal	Inguinal recurrence	0	No
				1	Yes
Infilt	numeric	ordinal	Tumor inflammatory infiltrate	0	Low	99
				1	Moderate
				2	Intense
Lymphinv	numeric	nominal	Lymphohascular invasion	0	Absent	99
				1	Present
Treat	numeric	nominal	Primary treatment	0	Partial penectomy
				1	Total penectomy
				2	Emasculation
				3	Local excision
Death	numeric	nominal	Death for Carcinoma Penile	0	Live
				1	Dead
Hpv	numeric	nominal	HPV-DNA	0	No
				1	Yes
Geno	string		HPV Genothypes			HPV-X: undetermined genothype
Singmulthpv	numeric	nominal	HPV single or multiple	0	Simple
				1	Multiple
				77	Not applicable: HPV negative
Riskhpv	numeric	nominal	High Risk HPV present	0	No/HPV negative	99: undertermined genothype
				1	Yes
Time	numeric	scale	Follow=up time (months)
